# Supplementary material for: Trans-marine dispersal inferred from the saltwater tolerance of lizards from Taiwan
Source: PLoS One. 2021 Feb 12;16(2):e0247009. doi: 10.1371/journal.pone.0247009 (PMC7880474; doi:10.1371/journal.pone.0247009)
Supplement: S1 File — The Taiwan and adjacent islands with the coastline (A). The long dashed line represents the coastline during the Last Glacial Maximum 26.5–18 ka, and the short dashed line represents the coastline before 1.55 Ma. The green patterns represent the distribution of P. elegans (B), E. longicaudata (C), D. swinhonis (D), H. frenatus (E), A. sagrei (F) and E. multifasciata (G). The distribution of the species was referenced from The Atlas of Amphibians and Reptiles of Taiwan [68] and the Global Biodiversity Information Facility (http://www.gbif.org/). The coastlines were based on the open data from Natural Earth, which were licensed under the Public Domain. (ZIP) [file pone.0247009.s001.zip]

Archive with 2 entries (2 files):
- original data.csv
- Minhao Supplementary Information 20200601.docx
