# Supplementary material for: Trans-marine dispersal inferred from the saltwater tolerance of lizards from Taiwan
Source: PLoS One. 2021 Feb 12;16(2):e0247009. doi: 10.1371/journal.pone.0247009 (PMC7880474; doi:10.1371/journal.pone.0247009)
Supplement: S1 File — The Taiwan and adjacent islands with the coastline (A). The long dashed line represents the coastline during the Last Glacial Maximum 26.5–18 ka, and the short dashed line represents the coastline before 1.55 Ma. The green patterns represent the distribution of P. elegans (B), E. longicaudata (C), D. swinhonis (D), H. frenatus (E), A. sagrei (F) and E. multifasciata (G). The distribution of the species was referenced from The Atlas of Amphibians and Reptiles of Taiwan [68] and the Global Biodiversity Information Facility (http://www.gbif.org/). The coastlines were based on the open data from Natural Earth, which were licensed under the Public Domain. (ZIP) [file pone.0247009.s001.zip › original data.csv]

spp	sex.stage	trt	SVL	weight.day1	weight.day2	weight.day3	weight.day4	water.lost.d1	water.lost.d2	water.lost.d3	water.lost.total	water.lost.ratio.day1	water.lost.ratio.day2	water.lost.ratio.day3	water.lost.ratio.total	survival.day.number	is.survived.3day	is.hatched
Diploderma swinhonis	egg	dry	NA	0.665	0.671	0.677	0.695	-0.006	-0.006	-0.018	-0.03	-0.009	-0.0089	-0.0266	-0.0451	NA	NA	1
Diploderma swinhonis	egg	dry	NA	0.634	0.648	0.657	0.677	-0.014	-0.009	-0.02	-0.043	-0.0221	-0.0139	-0.0304	-0.0678	NA	NA	1
Diploderma swinhonis	egg	dry	NA	0.441	0.436	0.43	0.423	0.005	0.006	0.007	0.018	0.0113	0.0138	0.0163	0.0408	NA	NA	0
Diploderma swinhonis	egg	dry	NA	0.588	0.593	0.596	0.599	-0.005	-0.003	-0.003	-0.011	-0.0085	-0.0051	-0.005	-0.0187	NA	NA	0
Diploderma swinhonis	egg	dry	NA	0.616	0.628	0.634	0.642	-0.012	-0.006	-0.008	-0.026	-0.0195	-0.0096	-0.0126	-0.0422	NA	NA	0
Diploderma swinhonis	egg	dry	NA	0.613	0.622	0.631	0.651	-0.009	-0.009	-0.02	-0.038	-0.0147	-0.0145	-0.0317	-0.062	NA	NA	1
Diploderma swinhonis	egg	dry	NA	0.653	0.66	0.662	0.664	-0.007	-0.002	-0.002	-0.011	-0.0107	-0.003	-0.003	-0.0169	NA	NA	0
Diploderma swinhonis	egg	dry	NA	0.587	0.598	0.607	0.631	-0.011	-0.009	-0.024	-0.044	-0.0187	-0.0151	-0.0395	-0.075	NA	NA	1
Diploderma swinhonis	egg	dry	NA	0.671	0.688	0.702	0.728	-0.017	-0.014	-0.026	-0.057	-0.0253	-0.0204	-0.037	-0.085	NA	NA	1
Diploderma swinhonis	egg	dry	NA	0.641	0.656	0.662	0.669	-0.015	-0.006	-0.007	-0.028	-0.0234	-0.0092	-0.0106	-0.0437	NA	NA	0
Diploderma swinhonis	egg	FreshWater	NA	0.89	0.938	0.974	1.013	-0.048	-0.036	-0.039	-0.123	-0.0539	-0.0384	-0.04	-0.1382	NA	NA	0
Diploderma swinhonis	egg	FreshWater	NA	0.656	0.68	0.699	0.725	-0.024	-0.019	-0.026	-0.069	-0.0366	-0.0279	-0.0372	-0.1052	NA	NA	0
Diploderma swinhonis	egg	FreshWater	NA	0.561	0.593	0.615	0.635	-0.032	-0.022	-0.02	-0.074	-0.057	-0.0371	-0.0325	-0.1319	NA	NA	0
Diploderma swinhonis	egg	FreshWater	NA	0.647	0.678	0.73	0.764	-0.031	-0.052	-0.034	-0.117	-0.0479	-0.0767	-0.0466	-0.1808	NA	NA	1
Diploderma swinhonis	egg	FreshWater	NA	0.576	0.597	0.611	0.632	-0.021	-0.014	-0.021	-0.056	-0.0365	-0.0235	-0.0344	-0.0972	NA	NA	1
Diploderma swinhonis	egg	FreshWater	NA	0.693	0.713	0.748	0.785	-0.02	-0.035	-0.037	-0.092	-0.0289	-0.0491	-0.0495	-0.1328	NA	NA	0
Diploderma swinhonis	egg	FreshWater	NA	0.535	0.559	0.574	0.59	-0.024	-0.015	-0.016	-0.055	-0.0449	-0.0268	-0.0279	-0.1028	NA	NA	0
Diploderma swinhonis	egg	FreshWater	NA	0.664	0.693	0.727	0.777	-0.029	-0.034	-0.05	-0.113	-0.0437	-0.0491	-0.0688	-0.1702	NA	NA	1
Diploderma swinhonis	egg	FreshWater	NA	0.574	0.603	0.634	0.653	-0.029	-0.031	-0.019	-0.079	-0.0505	-0.0514	-0.03	-0.1376	NA	NA	1
Diploderma swinhonis	egg	FreshWater	NA	0.608	0.634	0.66	0.692	-0.026	-0.026	-0.032	-0.084	-0.0428	-0.041	-0.0485	-0.1382	NA	NA	1
Diploderma swinhonis	egg	SalineWater	NA	0.722	0.598	0.584	0.57	0.124	0.014	0.014	0.152	0.1718	0.0234	0.024	0.2105	NA	NA	0
Diploderma swinhonis	egg	SalineWater	NA	0.597	0.524	0.504	0.489	0.073	0.02	0.015	0.108	0.1223	0.0382	0.0298	0.1809	NA	NA	0
Diploderma swinhonis	egg	SalineWater	NA	0.717	0.585	0.571	0.559	0.132	0.014	0.012	0.158	0.1841	0.0239	0.021	0.2204	NA	NA	0
Diploderma swinhonis	egg	SalineWater	NA	0.644	0.517	0.506	0.496	0.127	0.011	0.01	0.148	0.1972	0.0213	0.0198	0.2298	NA	NA	0
Diploderma swinhonis	egg	SalineWater	NA	0.689	0.585	0.574	0.561	0.104	0.011	0.013	0.128	0.1509	0.0188	0.0227	0.1858	NA	NA	0
Diploderma swinhonis	egg	SalineWater	NA	0.545	0.484	0.479	0.466	0.061	0.005	0.013	0.079	0.1119	0.0103	0.0271	0.145	NA	NA	0
Diploderma swinhonis	egg	SalineWater	NA	0.692	0.596	0.586	0.571	0.096	0.01	0.015	0.121	0.1387	0.0168	0.0256	0.1749	NA	NA	0
Diploderma swinhonis	egg	SalineWater	NA	0.62	0.526	0.513	0.503	0.094	0.013	0.01	0.117	0.1516	0.0247	0.0195	0.1887	NA	NA	0
Diploderma swinhonis	egg	SalineWater	NA	0.664	0.555	0.542	0.537	0.109	0.013	0.005	0.127	0.1642	0.0234	0.0092	0.1913	NA	NA	0
Diploderma swinhonis	egg	SalineWater	NA	0.657	0.544	0.522	0.519	0.113	0.022	0.003	0.138	0.172	0.0404	0.0058	0.2101	NA	NA	0
Eutropis longicaudata	egg	dry	NA	1.94	2.029	2.057	2.099	-0.089	-0.028	-0.042	-0.159	-0.0459	-0.0138	-0.0204	-0.082	NA	NA	1
Eutropis longicaudata	egg	dry	NA	1.872	1.945	1.976	2.008	-0.073	-0.031	-0.032	-0.136	-0.039	-0.0159	-0.0162	-0.0727	NA	NA	1
Eutropis longicaudata	egg	dry	NA	1.901	1.922	1.974	2.012	-0.021	-0.052	-0.038	-0.111	-0.0111	-0.0271	-0.0193	-0.0584	NA	NA	1
Eutropis longicaudata	egg	dry	NA	1.863	1.915	1.918	1.926	-0.052	-0.003	-0.008	-0.063	-0.0279	-0.0016	-0.0042	-0.0338	NA	NA	1
Eutropis longicaudata	egg	dry	NA	1.591	1.657	1.668	1.677	-0.066	-0.011	-0.009	-0.086	-0.0415	-0.0066	-0.0054	-0.0541	NA	NA	1
Eutropis longicaudata	egg	dry	NA	1.339	1.338	1.347	1.35	0.001	-0.009	-0.003	-0.011	0.0008	-0.0067	-0.0022	-0.0082	NA	NA	0
Eutropis longicaudata	egg	dry	NA	1.477	1.485	1.485	1.486	-0.008	0	-0.001	-0.009	-0.0054	0	-0.0007	-0.0061	NA	NA	1
Eutropis longicaudata	egg	dry	NA	1.849	1.857	1.855	1.851	-0.008	0.002	0.004	-0.002	-0.0043	0.0011	0.0022	-0.0011	NA	NA	1
Eutropis longicaudata	egg	dry	NA	1.831	1.842	1.831	1.827	-0.011	0.011	0.004	0.004	-0.006	0.006	0.0022	0.0022	NA	NA	1
Eutropis longicaudata	egg	dry	NA	1.774	1.789	1.79	1.784	-0.015	-0.001	0.006	-0.01	-0.0085	-0.0006	0.0034	-0.0056	NA	NA	0
Eutropis longicaudata	egg	dry	NA	1.703	1.734	1.745	1.757	-0.031	-0.011	-0.012	-0.054	-0.0182	-0.0063	-0.0069	-0.0317	NA	NA	0
Eutropis longicaudata	egg	FreshWater	NA	2.056	2.237	2.3	2.352	-0.181	-0.063	-0.052	-0.296	-0.088	-0.0282	-0.0226	-0.144	NA	NA	1
Eutropis longicaudata	egg	FreshWater	NA	1.792	1.968	2.031	2.076	-0.176	-0.063	-0.045	-0.284	-0.0982	-0.032	-0.0222	-0.1585	NA	NA	1
Eutropis longicaudata	egg	FreshWater	NA	1.824	1.967	2.023	2.065	-0.143	-0.056	-0.042	-0.241	-0.0784	-0.0285	-0.0208	-0.1321	NA	NA	1
Eutropis longicaudata	egg	FreshWater	NA	1.838	1.954	2.003	2.047	-0.116	-0.049	-0.044	-0.209	-0.0631	-0.0251	-0.022	-0.1137	NA	NA	1
Eutropis longicaudata	egg	FreshWater	NA	1.752	1.834	1.872	1.91	-0.082	-0.038	-0.038	-0.158	-0.0468	-0.0207	-0.0203	-0.0902	NA	NA	0
Eutropis longicaudata	egg	FreshWater	NA	1.359	1.397	1.421	1.444	-0.038	-0.024	-0.023	-0.085	-0.028	-0.0172	-0.0162	-0.0626	NA	NA	0
Eutropis longicaudata	egg	FreshWater	NA	1.481	1.545	1.579	1.617	-0.064	-0.034	-0.038	-0.136	-0.0432	-0.022	-0.0241	-0.0918	NA	NA	0
Eutropis longicaudata	egg	FreshWater	NA	1.643	1.692	1.715	1.73	-0.049	-0.023	-0.015	-0.087	-0.0298	-0.0136	-0.0088	-0.053	NA	NA	0
Eutropis longicaudata	egg	FreshWater	NA	1.825	1.921	1.971	2.021	-0.096	-0.05	-0.05	-0.196	-0.0526	-0.026	-0.0254	-0.1074	NA	NA	0
Eutropis longicaudata	egg	FreshWater	NA	1.76	1.826	1.875	1.926	-0.066	-0.049	-0.051	-0.166	-0.0375	-0.0268	-0.0272	-0.0943	NA	NA	1
Eutropis longicaudata	egg	FreshWater	NA	1.8	1.875	1.918	1.956	-0.075	-0.043	-0.038	-0.156	-0.0417	-0.0229	-0.0198	-0.0867	NA	NA	1
Eutropis longicaudata	egg	SalineWater	NA	1.987	1.71	1.658	1.699	0.277	0.052	-0.041	0.288	0.1394	0.0304	-0.0247	0.1449	NA	NA	0
Eutropis longicaudata	egg	SalineWater	NA	1.93	1.659	1.59	1.608	0.271	0.069	-0.018	0.322	0.1404	0.0416	-0.0113	0.1668	NA	NA	0
Eutropis longicaudata	egg	SalineWater	NA	1.93	1.666	1.629	1.654	0.264	0.037	-0.025	0.276	0.1368	0.0222	-0.0154	0.143	NA	NA	0
Eutropis longicaudata	egg	SalineWater	NA	1.914	1.726	1.601	1.582	0.188	0.125	0.019	0.332	0.0982	0.0724	0.0119	0.1735	NA	NA	0
Eutropis longicaudata	egg	SalineWater	NA	1.644	1.498	1.457	1.453	0.146	0.041	0.004	0.191	0.0888	0.0274	0.0028	0.1162	NA	NA	0
Eutropis longicaudata	egg	SalineWater	NA	1.686	1.484	1.461	1.495	0.202	0.023	-0.034	0.191	0.1198	0.0155	-0.0233	0.1133	NA	NA	0
Eutropis longicaudata	egg	SalineWater	NA	1.867	1.634	1.569	1.559	0.233	0.065	0.01	0.308	0.1248	0.0398	0.0064	0.165	NA	NA	0
Eutropis longicaudata	egg	SalineWater	NA	1.777	1.542	1.545	1.592	0.235	-0.003	-0.047	0.185	0.1323	-0.002	-0.0304	0.1041	NA	NA	0
Eutropis longicaudata	egg	SalineWater	NA	1.754	1.54	1.518	1.546	0.214	0.022	-0.028	0.208	0.122	0.0143	-0.0185	0.1186	NA	NA	0
Eutropis longicaudata	egg	SalineWater	NA	1.524	1.413	1.333	1.297	0.111	0.08	0.036	0.227	0.0728	0.0566	0.027	0.149	NA	NA	0
Hemidactylus frenatus	egg	dry	NA	0.224	0.223	0.223	0.222	0.001	0	0.001	0.002	0.0045	0	0.0045	0.0089	NA	NA	1
Hemidactylus frenatus	egg	dry	NA	0.265	0.264	0.263	0.263	0.001	0.001	0	0.002	0.0038	0.0038	0	0.0076	NA	NA	1
Hemidactylus frenatus	egg	dry	NA	0.281	0.281	0.282	0.282	0	-0.001	0	-0.001	0	-0.0036	0	-0.0036	NA	NA	1
Hemidactylus frenatus	egg	FreshWater	NA	0.241	0.241	0.242	0.242	0	-0.001	0	-0.001	0	-0.0042	0	-0.0042	NA	NA	1
Hemidactylus frenatus	egg	FreshWater	NA	0.289	0.29	0.29	0.291	-0.001	0	-0.001	-0.002	-0.0035	0	-0.0035	-0.0069	NA	NA	1
Hemidactylus frenatus	egg	FreshWater	NA	0.311	0.312	0.311	0.311	-0.001	0.001	0	0	-0.0032	0.0032	0	0	NA	NA	1
Hemidactylus frenatus	egg	SalineWater	NA	0.258	0.258	0.257	0.257	0	0.001	0	0.001	0	0.0039	0	0.0039	NA	NA	1
Hemidactylus frenatus	egg	SalineWater	NA	0.295	0.295	0.295	0.295	0	0	0	0	0	0	0	0	NA	NA	1
Hemidactylus frenatus	egg	SalineWater	NA	0.311	0.31	0.31	0.309	0.001	0	0.001	0.002	0.0032	0	0.0032	0.0064	NA	NA	1
Anolis sagrei	F	dry	36.29	1.457	1.31	1.195	1.101	0.142	0.115	0.089	0.346	0.0975	0.0878	0.0745	0.2375	3	1
Anolis sagrei	F	dry	39.05	1.518	1.393	1.298	1.238	0.121	0.095	0.06	0.276	0.0797	0.0682	0.0462	0.1818	3	1
Anolis sagrei	F	dry	39.81	2.383	2.312	2.247	2.192	0.07	0.065	0.05	0.185	0.0294	0.0281	0.0223	0.0776	3	1
Anolis sagrei	F	dry	41.54	1.609	1.589	1.516	1.467	0.02	0.07	0.049	0.139	0.0124	0.0441	0.0323	0.0864	3	1
Anolis sagrei	F	dry	38.85	1.554	1.476	1.414	1.365	0.075	0.059	0.049	0.183	0.0483	0.04	0.0347	0.1178	3	1
Anolis sagrei	F	dry	41.75	2.479	2.364	2.283	2.234	0.11	0.074	0.049	0.233	0.0444	0.0313	0.0215	0.094	3	1
Anolis sagrei	F	dry	42.93	2.006	1.918	1.866	1.817	0.085	0.052	0.046	0.183	0.0424	0.0271	0.0247	0.0912	3	1
Anolis sagrei	F	dry	42.15	1.998	1.77	1.686	1.638	0.17	0.077	0.048	0.295	0.0851	0.0435	0.0285	0.1477	3	1
Anolis sagrei	F	dry	44.96	1.839	1.741	1.65	1.57	0.097	0.086	0.076	0.259	0.0528	0.0494	0.0461	0.1408	3	1
Anolis sagrei	F	dry	42.16	1.807	1.706	1.64	1.59	0.098	0.066	0.05	0.214	0.0542	0.0387	0.0305	0.1184	3	1
Anolis sagrei	F	FreshWater	37.82	1.394	1.364	1.338	1.323	0.027	0.024	0.015	0.066	0.0194	0.0176	0.0112	0.0474	3	1
Anolis sagrei	F	FreshWater	40	2.188	2.163	2.178	2.147	0.025	-0.017	0.031	0.039	0.0114	-0.0079	0.0142	0.0178	3	1
Anolis sagrei	F	FreshWater	45.1	2.495	2.352	2.282	2.257	0.134	0.066	0.023	0.223	0.0537	0.0281	0.0101	0.0894	3	1
Anolis sagrei	F	FreshWater	42.64	1.659	1.592	1.554	1.549	0.061	0.036	0.005	0.102	0.0368	0.0226	0.0032	0.0615	3	1
Anolis sagrei	F	FreshWater	47.81	2.131	2.091	2.057	2.07	0.036	0.033	-0.015	0.054	0.0169	0.0158	-0.0073	0.0253	3	1
Anolis sagrei	F	FreshWater	41.9	1.222	1.183	1.152	1.133	0.038	0.029	0.018	0.085	0.0311	0.0245	0.0156	0.0696	3	1
Anolis sagrei	F	FreshWater	45.13	1.801	1.779	1.743	1.721	0.022	0.032	0.021	0.075	0.0122	0.018	0.0121	0.0416	3	1
Anolis sagrei	F	FreshWater	38.9	1.105	1.06	1.056	1.041	0.044	0.003	0.014	0.061	0.0398	0.0028	0.0133	0.0552	3	1
Anolis sagrei	F	FreshWater	38.12	1.299	1.282	1.267	1.25	0.016	0.013	0.016	0.045	0.0123	0.0101	0.0126	0.0346	3	1
Anolis sagrei	F	FreshWater	39.93	1.608	1.566	1.588	1.552	0.042	-0.022	0.036	0.056	0.0261	-0.0141	0.0227	0.0348	3	1
Anolis sagrei	F	SalineWater	38.09	2.606	2.164	NA	NA	0.421	NA	NA	0.421	0.1616	NA	NA	0.1616	1	0
Anolis sagrei	F	SalineWater	46.05	2.3	2.263	1.953	NA	0.035	0.309	NA	0.344	0.0152	0.1365	NA	0.1496	2	0
Anolis sagrei	F	SalineWater	41.83	1.861	1.83	1.791	1.595	0.031	0.039	0.193	0.263	0.0167	0.0213	0.1078	0.1413	3	0
Anolis sagrei	F	SalineWater	38.42	1.421	1.391	1.115	NA	0.028	0.275	NA	0.303	0.0197	0.1977	NA	0.2132	2	0
Anolis sagrei	F	SalineWater	41.52	1.465	1.366	NA	NA	0.097	NA	NA	0.097	0.0662	NA	NA	0.0662	1	0
Anolis sagrei	F	SalineWater	42.98	1.743	1.694	1.645	1.46	0.045	0.046	0.181	0.272	0.0258	0.0272	0.11	0.1561	3	0
Anolis sagrei	F	SalineWater	40.38	1.966	1.879	1.645	NA	0.078	0.23	NA	0.308	0.0397	0.1224	NA	0.1567	2	0
Anolis sagrei	F	SalineWater	36.3	1.21	1.209	1.176	1.165	0.001	0.032	0.011	0.044	0.0008	0.0265	0.0094	0.0364	3	0
Anolis sagrei	F	SalineWater	38.84	1.336	1.159	NA	NA	0.174	NA	NA	0.174	0.1302	NA	NA	0.1302	2	0
Anolis sagrei	F	SalineWater	41	1.812	1.825	1.8	1.579	-0.013	0.025	0.22	0.232	-0.0072	0.0137	0.1222	0.128	3	0
Diploderma swinhonis	F	dry	62.8	6.441	6.354	6.268	6.145	0.053	0.082	0.12	0.255	0.0082	0.0129	0.0191	0.0396	3	1
Diploderma swinhonis	F	dry	62.37	7.605	7.41	6.969	6.752	0.195	0.371	0.183	0.749	0.0256	0.0501	0.0263	0.0985	3	1
Diploderma swinhonis	F	dry	57.45	4.101	3.912	3.773	3.603	0.182	0.128	0.15	0.46	0.0444	0.0327	0.0398	0.1122	3	1
Diploderma swinhonis	F	dry	62.58	8.618	8.411	8.332	8.221	0.188	0.079	0.111	0.378	0.0218	0.0094	0.0133	0.0439	3	1
Diploderma swinhonis	F	dry	63.06	7.788	7.431	7.166	7.021	0.318	0.255	0.145	0.718	0.0408	0.0343	0.0202	0.0922	3	1
Diploderma swinhonis	F	dry	52.08	6.49	6.386	6.34	6.289	0.086	0.046	0.051	0.183	0.0133	0.0072	0.008	0.0282	3	1
Diploderma swinhonis	F	dry	58.17	7.213	6.284	6.161	6.032	0.713	0.123	0.129	0.965	0.0989	0.0196	0.0209	0.1338	3	1
Diploderma swinhonis	F	dry	59.73	7.309	6.936	6.679	6.566	0.327	0.235	0.113	0.675	0.0447	0.0339	0.0169	0.0924	3	1
Diploderma swinhonis	F	dry	62.51	6.874	6.818	6.751	6.679	0.056	0.067	0.072	0.195	0.0082	0.0098	0.0107	0.0284	3	1
Diploderma swinhonis	F	dry	62.54	6.903	6.559	6.365	6.184	0.286	0.177	0.163	0.626	0.0414	0.027	0.0256	0.0907	3	1
Diploderma swinhonis	F	FreshWater	56.78	4.572	5.013	4.99	4.767	-0.451	0.023	0.199	-0.229	-0.0986	0.0046	0.0399	-0.0501	3	1
Diploderma swinhonis	F	FreshWater	54.82	5.388	5.536	5.554	5.377	-0.154	-0.018	0.167	-0.005	-0.0286	-0.0033	0.0301	-0.0009	3	1
Diploderma swinhonis	F	FreshWater	53.6	5.091	5.615	5.376	5.283	-0.525	0.217	0.087	-0.221	-0.1031	0.0387	0.0162	-0.0434	3	1
Diploderma swinhonis	F	FreshWater	57.06	5.544	6.423	6.306	6.45	-0.886	0.109	-0.153	-0.93	-0.1598	0.017	-0.0243	-0.1678	3	1
Diploderma swinhonis	F	FreshWater	68.29	8.715	8.73	8.601	8.705	-0.015	0.122	-0.109	-0.002	-0.0017	0.014	-0.0127	-0.0002	3	1
Diploderma swinhonis	F	FreshWater	59.35	7.845	7.593	7.482	7.701	0.219	0.092	-0.219	0.092	0.0279	0.0121	-0.0293	0.0117	3	1
Diploderma swinhonis	F	FreshWater	59.58	6.333	6.743	6.78	6.655	-0.431	-0.05	0.119	-0.362	-0.0681	-0.0074	0.0176	-0.0572	3	1
Diploderma swinhonis	F	FreshWater	61.29	7.075	7.3	7.116	7.145	-0.242	0.174	-0.029	-0.097	-0.0342	0.0238	-0.0041	-0.0137	3	1
Diploderma swinhonis	F	FreshWater	55.4	5.483	6.241	6.026	5.858	-0.772	0.207	0.163	-0.402	-0.1408	0.0332	0.0271	-0.0733	3	1
Diploderma swinhonis	F	FreshWater	60.97	6.221	6.123	5.788	5.831	0.089	0.327	-0.043	0.373	0.0143	0.0534	-0.0074	0.06	3	1
Diploderma swinhonis	F	FreshWater	61.79	7.402	7.658	7.465	7.494	-0.268	0.185	-0.036	-0.119	-0.0362	0.0242	-0.0048	-0.0161	3	1
Diploderma swinhonis	F	SalineWater	61.98	6.57	6.511	4.894	NA	0.022	1.446	NA	1.468	0.0034	0.2221	NA	0.2234	2	0
Diploderma swinhonis	F	SalineWater	67.2	9.774	9.627	8.987	NA	-0.075	0.64	NA	0.565	-0.0077	0.0665	NA	0.0578	2	0
Diploderma swinhonis	F	SalineWater	63.67	7.132	6.984	NA	NA	0.144	NA	NA	0.144	0.0202	NA	NA	0.0202	1	0
Diploderma swinhonis	F	SalineWater	56.71	5.378	4.758	NA	NA	0.558	NA	NA	0.558	0.1038	NA	NA	0.1038	1	0
Diploderma swinhonis	F	SalineWater	66.3	6.433	6.455	5.516	NA	-0.022	0.891	NA	0.869	-0.0034	0.138	NA	0.1351	2	0
Diploderma swinhonis	F	SalineWater	58.23	7.121	6.956	6.27	NA	0.072	0.686	NA	0.758	0.0101	0.0986	NA	0.1065	2	0
Diploderma swinhonis	F	SalineWater	60.02	8.54	8.107	7.649	NA	0.393	0.444	NA	0.837	0.046	0.0548	NA	0.098	2	0
Diploderma swinhonis	F	SalineWater	60.2	5.728	5.654	4.777	NA	0.074	0.877	NA	0.951	0.0129	0.1551	NA	0.166	2	0
Diploderma swinhonis	F	SalineWater	56.95	4.422	4.252	3.724	NA	-0.002	0.528	NA	0.526	-0.0005	0.1242	NA	0.119	2	0
Diploderma swinhonis	F	SalineWater	57.57	5.573	5.099	NA	NA	0.474	NA	NA	0.474	0.0851	NA	NA	0.0851	1	0
Eutropis longicaudata	F	dry	86.42	18.478	18.312	18.18	17.243	0.166	0.132	0.844	1.142	0.009	0.0072	0.0464	0.0618	3	1
Eutropis longicaudata	F	dry	92	23.536	22.849	22.622	21.993	0.655	0.227	0.572	1.454	0.0278	0.0099	0.0253	0.0618	3	1
Eutropis longicaudata	F	dry	104.42	27.065	25.702	24.438	23.896	1.289	1.144	0.542	2.975	0.0476	0.0445	0.0222	0.1099	3	1
Eutropis longicaudata	F	dry	105.5	27.871	27.591	27.322	26.616	0.28	0.269	0.654	1.203	0.0101	0.0098	0.0239	0.0432	3	1
Eutropis longicaudata	F	dry	101.52	34.095	33.773	33.482	33.268	0.322	0.291	0.214	0.827	0.0094	0.0086	0.0064	0.0243	3	1
Eutropis longicaudata	F	dry	107.45	31.301	30.857	30.395	30.054	0.444	0.415	0.341	1.2	0.0142	0.0135	0.0112	0.0383	3	1
Eutropis longicaudata	F	dry	119.87	51.482	51.25	51.065	50.81	0.232	0.185	0.255	0.672	0.0045	0.0036	0.005	0.0131	3	1
Eutropis longicaudata	F	dry	113.61	31.911	31.637	31.377	30.566	0.274	0.26	0.643	1.177	0.0086	0.0082	0.0205	0.0369	3	1
Eutropis longicaudata	F	dry	116.14	33.336	32.994	32.711	32.438	0.342	0.283	0.273	0.898	0.0103	0.0086	0.0084	0.0269	3	1
Eutropis longicaudata	F	dry	121.68	39.071	38.564	38.173	36.634	0.507	0.391	1.374	2.272	0.013	0.0101	0.036	0.0582	3	1
Eutropis longicaudata	F	FreshWater	106.44	28.354	28.832	28.76	28.407	-0.478	0.072	0.353	-0.053	-0.0169	0.0025	0.0123	-0.0019	3	1
Eutropis longicaudata	F	FreshWater	101.84	29.132	29.396	29.667	30.027	-0.264	-0.271	-0.36	-0.895	-0.0091	-0.0092	-0.0121	-0.0307	3	1
Eutropis longicaudata	F	FreshWater	104.87	34.755	35.575	35.544	34.545	-0.82	0.031	0.999	0.21	-0.0236	0.0009	0.0281	0.006	3	1
Eutropis longicaudata	F	FreshWater	103.1	31.008	30.816	30.573	30.305	0.181	0.243	0.268	0.692	0.0058	0.0079	0.0088	0.0223	3	1
Eutropis longicaudata	F	FreshWater	118.13	48.889	48.483	48.91	48.386	0.406	-0.427	0.524	0.503	0.0083	-0.0088	0.0107	0.0103	3	1
Eutropis longicaudata	F	FreshWater	107.2	29.864	29.777	29.79	29.842	0.087	-0.013	-0.052	0.022	0.0029	-0.0004	-0.0018	0.0007	3	1
Eutropis longicaudata	F	FreshWater	111.28	24.484	23.021	22.815	22.568	1.382	0.203	0.235	1.82	0.0565	0.0088	0.0103	0.0743	3	1
Eutropis longicaudata	F	FreshWater	112.11	30.24	30.508	29.415	29.216	-0.268	1.058	0.199	0.989	-0.0089	0.0347	0.0068	0.0327	3	1
Eutropis longicaudata	F	FreshWater	107.16	30.183	29.425	29.043	28.989	0.708	0.358	0.046	1.112	0.0235	0.0122	0.0016	0.0368	3	1
Eutropis longicaudata	F	FreshWater	116.26	29.512	28.663	28.673	28.305	0.793	-0.01	0.368	1.151	0.0269	-0.0004	0.0128	0.039	3	1
Eutropis longicaudata	F	SalineWater	100.43	26.033	25.903	25.274	24.057	0.13	0.629	1.217	1.976	0.005	0.0243	0.0482	0.0759	3	0
Eutropis longicaudata	F	SalineWater	118.51	32.029	31.803	31.473	31.138	0.226	0.33	0.335	0.891	0.0071	0.0104	0.0106	0.0278	3	1
Eutropis longicaudata	F	SalineWater	107.93	29.386	29.162	28.899	27.146	0.224	0.263	1.603	2.09	0.0076	0.009	0.0555	0.0711	3	1
Eutropis longicaudata	F	SalineWater	103.18	26.725	26.665	26.559	26.429	0.06	0.106	0.13	0.296	0.0023	0.004	0.0049	0.0111	3	1
Eutropis longicaudata	F	SalineWater	106.01	44.231	43.767	43.39	42.961	0.464	0.377	0.429	1.27	0.0105	0.0086	0.0099	0.0287	3	1
Eutropis longicaudata	F	SalineWater	115.31	40.883	40.352	39.975	39.61	0.528	0.377	0.365	1.27	0.0129	0.0093	0.0091	0.0311	3	1
Eutropis longicaudata	F	SalineWater	114.09	34.872	34.938	34.965	34.905	-0.066	-0.027	0.06	-0.033	-0.0019	-0.0008	0.0017	-0.001	3	1
Eutropis longicaudata	F	SalineWater	124.52	38.498	38.668	38.648	38.817	-0.17	0.02	-0.169	-0.319	-0.0044	0.0005	-0.0044	-0.0083	3	1
Eutropis longicaudata	F	SalineWater	110.61	30.914	30.91	29.617	29.461	0.004	1.209	0.156	1.369	0.0001	0.0391	0.0053	0.0443	3	1
Eutropis longicaudata	F	SalineWater	112.56	34.471	34.362	34.304	31.599	0.109	0.058	2.639	2.806	0.0032	0.0017	0.0769	0.0814	3	1
Eutropis multifasciata	F	dry	85.81	20.356	19.763	19.326	18.998	0.524	0.437	0.328	1.289	0.0257	0.0221	0.017	0.0633	3	1
Eutropis multifasciata	F	dry	105.39	30.167	29.735	29.337	29.05	0.372	0.372	0.277	1.021	0.0123	0.0125	0.0094	0.0338	3	1
Eutropis multifasciata	F	dry	106.51	38.555	37.692	37.157	36.847	0.709	0.525	0.278	1.512	0.0184	0.0139	0.0075	0.0392	3	1
Eutropis multifasciata	F	dry	110.11	40.993	40.201	39.722	39.304	0.737	0.394	0.35	1.481	0.018	0.0098	0.0088	0.0361	3	1
Eutropis multifasciata	F	dry	111.06	38.294	35.893	35.281	34.991	2.363	0.56	0.283	3.206	0.0617	0.0156	0.008	0.0837	3	1
Eutropis multifasciata	F	dry	110.16	41.309	40.781	39.837	39.318	0.445	0.828	0.514	1.787	0.0108	0.0203	0.0129	0.0433	3	1
Eutropis multifasciata	F	dry	94.13	26.606	26.252	25.958	25.445	0.274	0.144	0.512	0.93	0.0103	0.0055	0.0197	0.035	3	1
Eutropis multifasciata	F	dry	103.28	31.56	29.367	29.106	28.772	2.067	0.203	0.219	2.489	0.0655	0.0069	0.0075	0.0789	3	1
Eutropis multifasciata	F	dry	99.55	26.035	25.707	25.307	25.106	0.328	0.4	0.201	0.929	0.0126	0.0156	0.0079	0.0357	3	1
Eutropis multifasciata	F	dry	106.99	30.844	30.468	30.145	29.912	0.376	0.323	0.233	0.932	0.0122	0.0106	0.0077	0.0302	3	1
Eutropis multifasciata	F	FreshWater	87.75	24.036	23.238	22.999	22.975	0.756	0.233	0.02	1.009	0.0315	0.01	0.0009	0.042	3	1
Eutropis multifasciata	F	FreshWater	98.04	26.051	26.321	25.933	25.401	-0.309	0.385	0.491	0.567	-0.0119	0.0146	0.0189	0.0218	3	1
Eutropis multifasciata	F	FreshWater	110.27	32.653	31.997	31.138	31.455	0.608	0.844	-0.343	1.109	0.0186	0.0264	-0.011	0.034	3	1
Eutropis multifasciata	F	FreshWater	92.19	24.857	24.909	24.564	24.504	-0.056	0.331	0.05	0.325	-0.0023	0.0133	0.002	0.0131	3	1
Eutropis multifasciata	F	FreshWater	92.22	25.718	25.185	25.062	24.816	0.515	0.119	0.233	0.867	0.02	0.0047	0.0093	0.0337	3	1
Eutropis multifasciata	F	FreshWater	82.19	16.139	15.775	15.611	15.514	0.364	0.158	0.092	0.614	0.0226	0.01	0.0059	0.038	3	1
Eutropis multifasciata	F	FreshWater	82.97	19.651	18.522	18.369	18.1	1.1	0.15	0.265	1.515	0.056	0.0081	0.0144	0.0771	3	1
Eutropis multifasciata	F	FreshWater	88.58	21.886	21.259	20.548	20.386	0.611	0.692	0.155	1.458	0.0279	0.0326	0.0075	0.0666	3	1
Eutropis multifasciata	F	FreshWater	102.23	29.24	28.088	28.184	27.581	1.136	-0.1	0.552	1.588	0.0389	-0.0036	0.0196	0.0543	3	1
Eutropis multifasciata	F	FreshWater	111.01	31.874	30.779	30.488	30.399	0.813	0.278	0.065	1.156	0.0255	0.009	0.0021	0.0363	3	1
Eutropis multifasciata	F	FreshWater	113.12	37.307	36.794	36.329	36.237	0.486	0.411	-0.055	0.842	0.013	0.0112	-0.0015	0.0226	3	1
Eutropis multifasciata	F	SalineWater	109.98	30.033	29.34	29.247	29.18	0.587	0.091	0.067	0.745	0.0196	0.0031	0.0023	0.0248	3	1
Eutropis multifasciata	F	SalineWater	95.45	29.409	28.646	28.805	23.757	0.613	-0.165	4.877	5.325	0.0208	-0.0058	0.1693	0.1811	3	0
Eutropis multifasciata	F	SalineWater	97.83	27.28	28.846	26.235	25.969	-1.682	2.58	0.266	1.164	-0.0617	0.0894	0.0101	0.0427	3	1
Eutropis multifasciata	F	SalineWater	103.65	26.725	26.665	26.559	26.429	0.06	0.106	0.13	0.296	0.0023	0.004	0.0049	0.0111	3	1
Eutropis multifasciata	F	SalineWater	102.42	30.537	29.896	29.504	26.133	0.617	0.392	3.371	4.38	0.0202	0.0131	0.1143	0.1434	3	1
Eutropis multifasciata	F	SalineWater	88.12	20.35	19.9	20.448	20.718	0.42	-0.571	-0.285	-0.436	0.0206	-0.0287	-0.0139	-0.0214	3	1
Eutropis multifasciata	F	SalineWater	97.34	27.626	28.016	28.032	27.959	-0.39	-0.016	0.073	-0.333	-0.0141	-0.0006	0.0026	-0.0121	3	1
Eutropis multifasciata	F	SalineWater	103.08	31.534	30	31.195	31.048	1.503	-1.195	0.147	0.455	0.0477	-0.0398	0.0047	0.0144	3	1
Eutropis multifasciata	F	SalineWater	108.51	40.76	39.963	43.255	43.472	0.704	-3.292	-0.217	-2.805	0.0173	-0.0824	-0.005	-0.0688	3	1
Eutropis multifasciata	F	SalineWater	111.25	42.367	43.341	43.255	43.472	-0.974	0.086	-0.217	-1.105	-0.023	0.002	-0.005	-0.0261	3	1
Eutropis multifasciata	F	SalineWater	112.84	30.003	29.696	29.894	26.547	0.274	-0.198	3.306	3.382	0.0091	-0.0067	0.1106	0.1127	3	1
Hemidactylus frenatus	F	dry	43.05	2.476	2.384	2.221	2.04	0.079	0.139	0.151	0.369	0.0319	0.0583	0.068	0.149	3	1
Hemidactylus frenatus	F	dry	50.38	2.692	2.381	2.102	NA	0.3	0.276	NA	0.576	0.1114	0.1159	NA	0.214	2	0
Hemidactylus frenatus	F	dry	49.61	2.827	2.669	2.516	2.44	0.138	0.134	0.069	0.341	0.0488	0.0502	0.0274	0.1206	3	1
Hemidactylus frenatus	F	dry	50.58	3.45	3.187	2.999	2.856	0.231	0.176	0.137	0.544	0.067	0.0552	0.0457	0.1577	3	1
Hemidactylus frenatus	F	dry	45.25	2.125	2.083	2.039	1.992	0.042	0.041	0.045	0.128	0.0198	0.0197	0.0221	0.0602	3	1
Hemidactylus frenatus	F	dry	55.19	3.417	3.34	3.264	3.199	0.074	0.068	0.065	0.207	0.0217	0.0204	0.0199	0.0606	3	1
Hemidactylus frenatus	F	dry	49.28	2.828	2.738	2.667	2.617	0.078	0.068	0.048	0.194	0.0276	0.0248	0.018	0.0686	3	1
Hemidactylus frenatus	F	dry	41.64	2.83	2.694	2.609	2.515	0.111	0.076	0.086	0.273	0.0392	0.0282	0.033	0.0965	3	1
Hemidactylus frenatus	F	dry	34.75	1.358	1.256	1.161	1.132	0.093	0.088	0.028	0.209	0.0685	0.0701	0.0241	0.1539	3	1
Hemidactylus frenatus	F	dry	47.11	2.721	2.537	2.447	2.306	0.158	0.09	0.129	0.377	0.0581	0.0355	0.0527	0.1386	3	1
Hemidactylus frenatus	F	FreshWater	42.91	2.087	2.025	1.968	1.954	0.048	0.05	0.014	0.112	0.023	0.0247	0.0071	0.0537	3	1
Hemidactylus frenatus	F	FreshWater	48.11	3.187	3.238	3.133	3.021	-0.055	0.094	0.094	0.133	-0.0173	0.029	0.03	0.0417	3	1
Hemidactylus frenatus	F	FreshWater	50.79	3.116	2.795	2.743	2.727	0.252	0.044	0.016	0.312	0.0809	0.0157	0.0058	0.1001	3	1
Hemidactylus frenatus	F	FreshWater	46.68	2.697	2.629	2.577	2.502	0.056	0.036	0.067	0.159	0.0208	0.0137	0.026	0.059	3	1
Hemidactylus frenatus	F	FreshWater	50.3	2.76	2.739	2.691	2.654	0.015	0.047	0.032	0.094	0.0054	0.0172	0.0119	0.0341	3	1
Hemidactylus frenatus	F	FreshWater	46.99	2.753	2.725	2.682	2.609	0.024	0.043	0.069	0.136	0.0087	0.0158	0.0257	0.0494	3	1
Hemidactylus frenatus	F	FreshWater	48.13	2.543	2.501	2.468	2.423	0.038	0.032	0.042	0.112	0.0149	0.0128	0.017	0.044	3	1
Hemidactylus frenatus	F	FreshWater	37.54	1.461	1.381	1.271	1.284	0.075	0.103	-0.013	0.165	0.0513	0.0746	-0.0102	0.1129	3	1
Hemidactylus frenatus	F	FreshWater	36.54	1.315	1.284	1.255	1.227	0.021	0.026	0.027	0.074	0.016	0.0203	0.0215	0.0563	3	1
Hemidactylus frenatus	F	FreshWater	49.63	3.293	3.181	3.077	2.985	0.101	0.095	0.079	0.275	0.0307	0.0299	0.0257	0.0835	3	1
Hemidactylus frenatus	F	FreshWater	44.31	2.589	2.567	2.572	2.517	0.007	-0.005	0.051	0.053	0.0027	-0.002	0.0198	0.0205	3	1
Hemidactylus frenatus	F	SalineWater	51.62	2.765	2.739	2.632	2.604	0.026	0.093	-0.011	0.108	0.0094	0.034	-0.0042	0.0391	3	0
Hemidactylus frenatus	F	SalineWater	47.71	3.231	3.266	3.171	2.081	-0.035	0.077	1.06	1.102	-0.0108	0.0236	0.3343	0.3411	3	0
Hemidactylus frenatus	F	SalineWater	47.17	2.684	2.673	2.587	2.298	-0.002	0.048	0.289	0.335	-0.0008	0.018	0.1117	0.1248	3	1
Hemidactylus frenatus	F	SalineWater	52.25	2.966	2.955	2.584	NA	0.011	0.371	NA	0.382	0.0037	0.1256	NA	0.1288	2	0
Hemidactylus frenatus	F	SalineWater	47.63	2.523	2.507	2.066	NA	0.013	0.436	NA	0.449	0.0052	0.1739	NA	0.178	2	0
Hemidactylus frenatus	F	SalineWater	46.67	2.695	2.602	2.658	2.174	0.079	-0.056	0.481	0.504	0.0293	-0.0215	0.181	0.187	3	0
Hemidactylus frenatus	F	SalineWater	48.15	2.442	2.466	1.938	NA	-0.025	0.518	NA	0.493	-0.0102	0.2101	NA	0.2019	2	0
Hemidactylus frenatus	F	SalineWater	40.33	2.094	1.971	NA	NA	0.121	NA	NA	0.121	0.0578	NA	NA	0.0578	1	0
Hemidactylus frenatus	F	SalineWater	42.46	1.858	1.733	NA	NA	0.094	NA	NA	0.094	0.0506	NA	NA	0.0506	1	0
Hemidactylus frenatus	F	SalineWater	37.38	1.579	1.439	1.143	NA	0.1	0.292	NA	0.392	0.0633	0.2029	NA	0.2483	2	0
Plestiodon elegans	F	dry	73.56	9.757	8.748	8.151	7.716	0.98	0.592	0.418	1.99	0.1004	0.0677	0.0513	0.204	3	1
Plestiodon elegans	F	dry	75.29	11.426	10.118	8.84	7.503	1.283	1.265	1.337	3.885	0.1123	0.125	0.1512	0.34	3	1
Plestiodon elegans	F	dry	83.26	12.539	11.378	10.215	8.26	1.161	1.163	1.953	4.277	0.0926	0.1022	0.1912	0.3411	3	1
Plestiodon elegans	F	dry	70.53	8.671	7.762	6.772	5.58	0.907	0.98	1.192	3.079	0.1046	0.1263	0.176	0.3551	3	1
Plestiodon elegans	F	dry	71.89	8.976	8.46	7.972	7.485	0.513	0.488	0.487	1.488	0.0572	0.0577	0.0611	0.1658	3	1
Plestiodon elegans	F	dry	75.17	9.272	8.515	7.967	7.411	0.757	0.547	0.556	1.86	0.0816	0.0642	0.0698	0.2006	3	1
Plestiodon elegans	F	dry	74.19	11.305	10.409	10.018	9.481	0.851	0.391	0.537	1.779	0.0753	0.0376	0.0536	0.1574	3	1
Plestiodon elegans	F	dry	66.08	7.405	6.578	6.179	5.822	0.765	0.399	0.357	1.521	0.1033	0.0607	0.0578	0.2054	3	1
Plestiodon elegans	F	dry	70.16	8.976	8.353	7.805	7.372	0.593	0.483	0.433	1.509	0.0661	0.0578	0.0555	0.1681	3	1
Plestiodon elegans	F	dry	65.93	5.507	5.403	4.669	4.293	0.104	0.734	0.376	1.214	0.0189	0.1359	0.0805	0.2205	3	1
Plestiodon elegans	F	FreshWater	65.78	10.763	9.997	9.631	9.645	0.658	0.356	-0.02	0.994	0.0611	0.0356	-0.0021	0.0924	3	1
Plestiodon elegans	F	FreshWater	67.97	10.91	10.676	10.484	10.268	0.208	0.141	0.2	0.549	0.0191	0.0132	0.0191	0.0503	3	1
Plestiodon elegans	F	FreshWater	71.48	9.182	8.824	8.757	8.728	0.344	0.054	0.027	0.425	0.0375	0.0061	0.0031	0.0463	3	1
Plestiodon elegans	F	FreshWater	77.52	8.745	8.487	8.307	8.51	0.255	0.178	-0.203	0.23	0.0292	0.021	-0.0244	0.0263	3	1
Plestiodon elegans	F	FreshWater	76.36	10.357	10.119	10.119	10.148	0.232	-0.001	-0.031	0.2	0.0224	-0.0001	-0.0031	0.0193	3	1
Plestiodon elegans	F	FreshWater	65.43	7.053	6.29	6.268	6.171	0.717	0.016	0.097	0.83	0.1017	0.0025	0.0155	0.1177	3	1
Plestiodon elegans	F	FreshWater	61.53	6.71	6.355	6.404	6.337	0.352	-0.051	0.066	0.367	0.0525	-0.008	0.0103	0.0547	3	1
Plestiodon elegans	F	FreshWater	60.33	7.548	6.982	7.055	6.87	0.557	-0.075	0.184	0.666	0.0738	-0.0107	0.0261	0.0882	3	1
Plestiodon elegans	F	FreshWater	63.3	7.073	6.862	6.805	6.669	0.209	0.056	0.132	0.397	0.0296	0.0082	0.0194	0.0561	3	1
Plestiodon elegans	F	FreshWater	66.42	7.148	6.625	6.565	6.528	0.493	0.059	0.036	0.588	0.069	0.0089	0.0055	0.0823	3	1
Plestiodon elegans	F	SalineWater	77.15	9.906	8.548	NA	NA	1.31	NA	NA	1.31	0.1322	NA	NA	0.1322	1	0
Plestiodon elegans	F	SalineWater	82.03	12.227	10.038	NA	NA	1.976	NA	NA	1.976	0.1616	NA	NA	0.1616	1	0
Plestiodon elegans	F	SalineWater	79.6	11.441	9.445	NA	NA	1.988	NA	NA	1.988	0.1738	NA	NA	0.1738	1	0
Plestiodon elegans	F	SalineWater	68.74	7.987	6.857	NA	NA	1.129	NA	NA	1.129	0.1414	NA	NA	0.1414	1	0
Plestiodon elegans	F	SalineWater	73.38	10.175	8.364	NA	NA	1.766	NA	NA	1.766	0.1736	NA	NA	0.1736	1	0
Plestiodon elegans	F	SalineWater	62.03	7.384	6.062	NA	NA	1.322	NA	NA	1.322	0.179	NA	NA	0.179	1	0
Plestiodon elegans	F	SalineWater	74.46	9.572	8.639	8.418	NA	0.933	0.221	NA	1.154	0.0975	0.0256	NA	0.1206	2	0
Plestiodon elegans	F	SalineWater	72.84	7.633	7.266	NA	NA	0.367	NA	NA	0.367	0.0481	NA	NA	0.0481	1	0
Plestiodon elegans	F	SalineWater	65.52	7.13	6.504	NA	NA	0.622	NA	NA	0.622	0.0872	NA	NA	0.0872	1	0
Plestiodon elegans	F	SalineWater	60.56	6.257	5.714	NA	NA	0.448	NA	NA	0.448	0.0716	NA	NA	0.0716	1	0
Anolis sagrei	M	dry	50	4.702	4.366	4.103	3.936	0.325	0.249	0.157	0.731	0.0691	0.057	0.0383	0.1555	3	1
Anolis sagrei	M	dry	56.28	5.479	5.128	4.937	4.772	0.285	0.191	0.15	0.626	0.052	0.0373	0.0304	0.1143	3	1
Anolis sagrei	M	dry	57.83	5.652	5.355	4.98	4.745	0.271	0.337	0.209	0.817	0.048	0.0629	0.042	0.1446	3	1
Anolis sagrei	M	dry	55.31	5.201	4.961	4.773	4.633	0.207	0.165	0.13	0.502	0.0398	0.0333	0.0272	0.0965	3	1
Anolis sagrei	M	dry	56.68	5.026	4.853	4.699	4.543	0.163	0.151	0.152	0.466	0.0324	0.0311	0.0324	0.0927	3	1
Anolis sagrei	M	dry	59.32	5.413	5.148	4.882	4.699	0.255	0.256	0.174	0.685	0.0471	0.0497	0.0356	0.1266	3	1
Anolis sagrei	M	dry	52.55	3.61	3.507	3.397	3.302	0.103	0.108	0.091	0.302	0.0285	0.0308	0.0268	0.0837	3	1
Anolis sagrei	M	dry	55.92	4.155	3.956	3.833	3.633	0.192	0.122	0.192	0.506	0.0462	0.0308	0.0501	0.1218	3	1
Anolis sagrei	M	dry	50.4	2.893	2.783	2.706	2.631	0.109	0.075	0.072	0.256	0.0377	0.027	0.0266	0.0885	3	1
Anolis sagrei	M	dry	51.25	3.865	3.712	3.583	3.434	0.138	0.121	0.143	0.402	0.0357	0.0326	0.0399	0.104	3	1
Anolis sagrei	M	FreshWater	51.12	4.715	4.599	4.472	4.398	0.106	0.117	0.069	0.292	0.0225	0.0254	0.0154	0.0619	3	1
Anolis sagrei	M	FreshWater	53.08	3.847	3.677	3.67	3.686	0.165	-0.005	-0.018	0.142	0.0429	-0.0014	-0.0049	0.0369	3	1
Anolis sagrei	M	FreshWater	58.5	5.232	5.836	5.798	5.695	-0.626	0.026	0.096	-0.504	-0.1197	0.0045	0.0166	-0.0963	3	1
Anolis sagrei	M	FreshWater	57.95	6.339	6.344	6.342	6.355	-0.005	0.001	-0.013	-0.017	-0.0008	0.0002	-0.0021	-0.0027	3	0
Anolis sagrei	M	FreshWater	58.55	6.428	6.463	6.334	6.307	-0.041	0.127	0.026	0.112	-0.0064	0.0197	0.0041	0.0174	3	1
Anolis sagrei	M	FreshWater	57.55	5.509	4.982	4.781	4.72	0.508	0.192	0.056	0.756	0.0922	0.0385	0.0117	0.1372	3	1
Anolis sagrei	M	FreshWater	49.13	3.512	3.176	3.117	3.065	0.33	0.052	0.052	0.434	0.094	0.0164	0.0167	0.1236	3	1
Anolis sagrei	M	FreshWater	48.37	3.77	3.592	3.487	3.439	0.166	0.099	0.045	0.31	0.044	0.0276	0.0129	0.0822	3	1
Anolis sagrei	M	FreshWater	51.7	3.902	3.614	3.534	3.474	0.273	0.075	0.058	0.406	0.07	0.0208	0.0164	0.1041	3	1
Anolis sagrei	M	FreshWater	54.99	4.02	3.982	3.911	3.842	0.033	0.067	0.068	0.168	0.0082	0.0168	0.0174	0.0418	3	1
Anolis sagrei	M	SalineWater	52.08	4.238	3.909	NA	NA	0.321	NA	NA	0.321	0.0757	NA	NA	0.0757	1	0
Anolis sagrei	M	SalineWater	54.41	4.547	4.328	3.693	NA	0.199	0.602	NA	0.801	0.0438	0.1391	NA	0.1762	2	0
Anolis sagrei	M	SalineWater	54.12	4.52	4.111	3.751	3.399	0.36	0.351	0.351	1.062	0.0797	0.0854	0.0936	0.235	3	0
Anolis sagrei	M	SalineWater	58	4.983	4.836	4.435	4.085	0.143	0.396	0.35	0.889	0.0287	0.0819	0.0789	0.1784	3	0
Anolis sagrei	M	SalineWater	57.05	5.467	5.288	4.868	4.464	0.173	0.415	0.403	0.991	0.0316	0.0785	0.0828	0.1813	3	0
Anolis sagrei	M	SalineWater	49.01	3.878	3.361	3.212	NA	0.5	0.149	NA	0.649	0.1289	0.0443	NA	0.1674	2	0
Anolis sagrei	M	SalineWater	49.14	3.16	3.051	2.758	2.576	0.098	0.293	0.182	0.573	0.031	0.096	0.066	0.1813	3	0
Anolis sagrei	M	SalineWater	59.59	6.17	5.871	5.096	4.949	0.287	0.766	0.147	1.2	0.0465	0.1305	0.0289	0.1945	3	0
Anolis sagrei	M	SalineWater	49.36	2.579	2.553	2.038	NA	0.021	0.51	NA	0.531	0.0081	0.1998	NA	0.2059	2	0
Anolis sagrei	M	SalineWater	51.48	5.72	5.534	5.214	4.474	0.171	0.307	0.717	1.195	0.0299	0.0555	0.1375	0.2089	3	0
Diploderma swinhonis	M	dry	70.41	9.992	9.613	9.418	9.336	0.341	0.157	0.062	0.56	0.0341	0.0163	0.0066	0.056	3	1
Diploderma swinhonis	M	dry	62.96	8.349	8.048	7.777	7.552	0.279	0.271	0.134	0.684	0.0334	0.0337	0.0172	0.0819	3	1
Diploderma swinhonis	M	dry	68.03	7.974	7.757	7.535	7.233	0.212	0.168	0.264	0.644	0.0266	0.0217	0.035	0.0808	3	1
Diploderma swinhonis	M	dry	70.59	10.508	10.311	10.1	10.031	0.179	0.184	0.068	0.431	0.017	0.0179	0.0067	0.041	3	1
Diploderma swinhonis	M	dry	69.16	12.596	12.051	11.418	10.988	0.488	0.598	0.402	1.488	0.0387	0.0496	0.0352	0.1181	3	1
Diploderma swinhonis	M	dry	60.84	7.52	7.2	7.002	6.777	0.296	0.181	0.193	0.67	0.0394	0.0251	0.0276	0.0891	3	1
Diploderma swinhonis	M	dry	75.13	10.892	10.686	10.418	10.08	0.177	0.222	0.281	0.68	0.0163	0.0208	0.027	0.0624	3	1
Diploderma swinhonis	M	dry	69.53	9.265	9.014	8.776	8.513	0.183	0.201	0.234	0.618	0.0198	0.0223	0.0267	0.0667	3	1
Diploderma swinhonis	M	dry	72.57	12.556	12.366	12.173	11.986	0.157	0.154	0.163	0.474	0.0125	0.0125	0.0134	0.0378	3	1
Diploderma swinhonis	M	dry	74.63	12.043	11.633	11.239	10.946	0.356	0.277	0.271	0.904	0.0296	0.0238	0.0241	0.0751	3	1
Diploderma swinhonis	M	FreshWater	64.81	7.018	7.182	6.545	6.558	-0.196	0.559	-0.013	0.35	-0.0279	0.0778	-0.002	0.0499	3	1
Diploderma swinhonis	M	FreshWater	68.94	10.936	12.121	12.457	11.794	-1.185	-0.336	0.646	-0.875	-0.1084	-0.0277	0.0519	-0.08	3	1
Diploderma swinhonis	M	FreshWater	69.32	10.974	11.655	11.788	11.84	-0.685	-0.141	-0.052	-0.878	-0.0624	-0.0121	-0.0044	-0.08	3	1
Diploderma swinhonis	M	FreshWater	69.89	12.117	12.817	12.441	12.46	-0.722	0.366	-0.019	-0.375	-0.0596	0.0286	-0.0015	-0.031	3	1
Diploderma swinhonis	M	FreshWater	70.68	11.634	12.108	11.677	12.058	-0.51	0.356	-0.398	-0.552	-0.0438	0.0294	-0.0341	-0.0475	3	1
Diploderma swinhonis	M	FreshWater	74.95	13.29	13.405	13.336	13.387	-0.14	0.035	-0.077	-0.182	-0.0105	0.0026	-0.0058	-0.0137	3	1
Diploderma swinhonis	M	FreshWater	72.96	9.812	9.74	9.46	9.395	0.04	0.264	0.056	0.36	0.0041	0.0271	0.0059	0.0367	3	1
Diploderma swinhonis	M	FreshWater	73.94	11.11	13.08	13.061	13.608	-1.983	0.019	-0.548	-2.512	-0.1785	0.0015	-0.042	-0.2261	3	1
Diploderma swinhonis	M	FreshWater	68.73	9.257	10.956	11.266	10.495	-1.724	-0.31	0.746	-1.288	-0.1862	-0.0283	0.0662	-0.1391	3	1
Diploderma swinhonis	M	FreshWater	62.34	7.698	8.473	8.564	8.832	-0.853	-0.104	-0.277	-1.234	-0.1108	-0.0123	-0.0323	-0.1603	3	1
Diploderma swinhonis	M	SalineWater	68.81	7.738	7.713	6.692	NA	0.025	1.005	NA	1.03	0.0032	0.1303	NA	0.1331	2	0
Diploderma swinhonis	M	SalineWater	68.99	11.786	12.29	11.491	10.51	-0.534	0.771	0.972	1.209	-0.0453	0.0627	0.0846	0.1026	3	1
Diploderma swinhonis	M	SalineWater	70.05	11.354	11.063	9.342	NA	0.269	1.513	NA	1.782	0.0237	0.1368	NA	0.157	2	0
Diploderma swinhonis	M	SalineWater	70.28	11.928	10.427	8.685	NA	1.106	1.727	NA	2.833	0.0927	0.1656	NA	0.2375	2	0
Diploderma swinhonis	M	SalineWater	74.49	10	10.058	9.188	NA	-0.075	0.87	NA	0.795	-0.0075	0.0865	NA	0.0795	2	0
Diploderma swinhonis	M	SalineWater	63.4	8.464	8.565	7.44	NA	-0.257	1.121	NA	0.864	-0.0304	0.1309	NA	0.1021	2	0
Diploderma swinhonis	M	SalineWater	69	8.675	8.437	NA	NA	0.193	NA	NA	0.193	0.0223	NA	NA	0.0223	1	0
Diploderma swinhonis	M	SalineWater	61.05	6.047	6.149	5.241	NA	-0.102	0.899	NA	0.797	-0.0169	0.1462	NA	0.1318	2	0
Diploderma swinhonis	M	SalineWater	65.82	10.008	9.754	8.66	NA	0.125	1.083	NA	1.208	0.0125	0.111	NA	0.1207	2	0
Diploderma swinhonis	M	SalineWater	61.88	7.676	7.648	7.434	NA	0.004	0.214	NA	0.218	0.0005	0.028	NA	0.0284	2	0
Eutropis longicaudata	M	dry	91.35	22.333	22.134	21.922	21.7	0.199	0.212	0.222	0.633	0.0089	0.0096	0.0101	0.0283	3	1
Eutropis longicaudata	M	dry	106.79	30.427	30.203	29.987	29.789	0.224	0.216	0.198	0.638	0.0074	0.0072	0.0066	0.021	3	1
Eutropis longicaudata	M	dry	110.6	39.198	38.83	38.268	37.963	0.368	0.562	0.305	1.235	0.0094	0.0145	0.008	0.0315	3	1
Eutropis longicaudata	M	dry	80.18	16.144	15.676	15.133	14.984	0.446	0.482	0.149	1.077	0.0276	0.0308	0.0099	0.0667	3	1
Eutropis longicaudata	M	dry	83.76	13.15	12.849	12.207	11.99	0.301	0.598	0.217	1.116	0.0229	0.0465	0.0178	0.0849	3	1
Eutropis longicaudata	M	dry	108.18	33.111	31.555	30.817	30.237	1.476	0.72	0.574	2.77	0.0446	0.0228	0.0186	0.0837	3	1
Eutropis longicaudata	M	dry	108.81	37.518	36.242	35.846	35.069	1.216	0.396	0.737	2.349	0.0324	0.0109	0.0206	0.0626	3	1
Eutropis longicaudata	M	FreshWater	97.82	31.503	30.948	30.705	30.555	0.555	0.243	0.15	0.948	0.0176	0.0079	0.0049	0.0301	3	1
Eutropis longicaudata	M	FreshWater	108.56	30.739	30.295	30.442	30.162	0.439	-0.147	0.28	0.572	0.0143	-0.0049	0.0092	0.0186	3	1
Eutropis longicaudata	M	FreshWater	115.54	41.414	41.652	42.241	42.664	-0.238	-0.589	-0.446	-1.273	-0.0058	-0.0141	-0.0106	-0.0307	3	1
Eutropis longicaudata	M	FreshWater	104.32	34.871	34.643	33.333	32.686	0.228	1.243	0.637	2.108	0.0065	0.0359	0.0191	0.0605	3	1
Eutropis longicaudata	M	FreshWater	106.75	31.19	31.369	29.201	29.379	-0.179	2.076	-0.187	1.71	-0.0057	0.0662	-0.0064	0.0548	3	1
Eutropis longicaudata	M	FreshWater	112.11	39.563	39.193	38.831	39.767	0.368	0.362	-0.936	-0.206	0.0093	0.0092	-0.0241	-0.0052	3	1
Eutropis longicaudata	M	SalineWater	104.87	35.128	35.155	35.144	34.38	-0.028	0.011	0.764	0.747	-0.0008	0.0003	0.0217	0.0213	3	1
Eutropis longicaudata	M	SalineWater	106.64	27.828	28.044	28.125	28.35	-0.216	-0.081	-0.225	-0.522	-0.0078	-0.0029	-0.008	-0.0188	3	1
Eutropis longicaudata	M	SalineWater	97.84	27.895	27.902	27.787	27.721	-0.007	0.115	0.066	0.174	-0.0003	0.0041	0.0024	0.0062	3	1
Eutropis longicaudata	M	SalineWater	109.33	25.85	25.913	25.778	24.673	-0.063	0.135	0.874	0.946	-0.0024	0.0052	0.0339	0.0366	3	1
Eutropis longicaudata	M	SalineWater	103.35	31.973	31.053	28.487	NA	0.802	2.553	NA	3.355	0.0251	0.0822	NA	0.1049	2	0
Eutropis longicaudata	M	SalineWater	112.7	35.446	35.356	33.592	32.139	0.082	1.732	1.449	3.263	0.0023	0.049	0.0431	0.0921	3	1
Eutropis multifasciata	M	dry	108.74	38.633	37.51	36.327	35.585	1.084	1.072	0.736	2.892	0.0281	0.0286	0.0203	0.0749	3	1
Eutropis multifasciata	M	dry	125.36	51.783	50.988	50.466	50.002	0.743	0.487	0.446	1.676	0.0144	0.0096	0.0088	0.0324	3	1
Eutropis multifasciata	M	dry	112.51	40.04	39.044	38.045	37.225	0.945	0.847	0.815	2.607	0.0236	0.0217	0.0214	0.0651	3	1
Eutropis multifasciata	M	dry	88.9	21.154	20.57	20.02	19.703	0.555	0.519	0.317	1.391	0.0262	0.0252	0.0158	0.0658	3	1
Eutropis multifasciata	M	dry	117.18	34.303	32.92	31.944	31.447	1.18	0.746	0.497	2.423	0.0344	0.0227	0.0156	0.0706	3	1
Eutropis multifasciata	M	dry	107.28	38.227	37.058	35.89	34.817	1.081	1.116	0.913	3.11	0.0283	0.0301	0.0254	0.0814	3	1
Eutropis multifasciata	M	dry	102.48	30.714	29.745	29.339	29.028	0.818	0.402	0.311	1.531	0.0266	0.0135	0.0106	0.0499	3	1
Eutropis multifasciata	M	dry	106.07	39.834	38.638	38.283	37.939	1.13	0.355	0.344	1.829	0.0284	0.0092	0.009	0.0459	3	1
Eutropis multifasciata	M	dry	110.04	40.972	39.565	38.448	37.542	1.324	1.051	0.855	3.23	0.0323	0.0266	0.0222	0.0788	3	1
Eutropis multifasciata	M	dry	111.59	40.102	39.248	37.953	37.112	0.829	1.084	0.68	2.593	0.0207	0.0276	0.0179	0.0647	3	1
Eutropis multifasciata	M	FreshWater	111.73	39.043	38.104	37.512	37.192	0.783	0.512	0.265	1.56	0.0201	0.0134	0.0071	0.04	3	1
Eutropis multifasciata	M	FreshWater	100.86	34.407	32.655	31.89	31.457	1.726	0.755	0.418	2.899	0.0502	0.0231	0.0131	0.0843	3	1
Eutropis multifasciata	M	FreshWater	105.99	33.352	32.92	32.298	32.736	0.388	0.612	-0.438	0.562	0.0116	0.0186	-0.0136	0.0169	3	1
Eutropis multifasciata	M	FreshWater	99.84	27.332	27.473	26.874	26.781	-0.159	0.578	0.087	0.506	-0.0058	0.021	0.0032	0.0185	3	1
Eutropis multifasciata	M	FreshWater	90.94	25.415	24.751	23.57	23.109	0.449	0.993	0.456	1.898	0.0177	0.0401	0.0194	0.0747	3	1
Eutropis multifasciata	M	FreshWater	106.47	41.134	41.02	40.973	40.789	0.103	-0.004	0.125	0.224	0.0025	-0.0001	0.0031	0.0055	3	1
Eutropis multifasciata	M	FreshWater	107.72	45.441	43.909	43.925	43.674	1.516	-0.031	0.245	1.73	0.0334	-0.0007	0.0056	0.0381	3	1
Eutropis multifasciata	M	FreshWater	109.25	38.14	36.581	37.144	36.122	1.536	-0.608	0.985	1.913	0.0403	-0.0166	0.0265	0.0502	3	1
Eutropis multifasciata	M	FreshWater	113.81	45.143	46.463	44.297	43.805	-1.338	2.157	0.485	1.304	-0.0296	0.0464	0.011	0.0289	3	1
Eutropis multifasciata	M	FreshWater	90.7	26.216	25.347	24.943	24.81	0.848	0.402	0.13	1.38	0.0324	0.0159	0.0052	0.0526	3	1
Eutropis multifasciata	M	FreshWater	114.89	47.803	46.897	46.231	45.606	0.821	0.636	0.622	2.079	0.0172	0.0136	0.0135	0.0435	3	1
Eutropis multifasciata	M	SalineWater	98.73	38.07	37.685	37.165	36.536	0.34	0.52	0.616	1.476	0.0089	0.0138	0.0166	0.0388	3	1
Eutropis multifasciata	M	SalineWater	109.49	42.548	41.947	41.552	41.055	0.478	0.395	0.497	1.37	0.0112	0.0094	0.012	0.0322	3	1
Eutropis multifasciata	M	SalineWater	111.54	40.457	40.429	39.37	33.999	-0.185	1.038	5.369	6.222	-0.0046	0.0257	0.1364	0.1538	3	0
Eutropis multifasciata	M	SalineWater	87.83	20.174	19.722	16.584	NA	0.345	3.101	NA	3.446	0.0171	0.1572	NA	0.1708	2	0
Eutropis multifasciata	M	SalineWater	106.86	45.052	45.655	42.83	38.538	-0.603	2.739	4.271	6.407	-0.0134	0.06	0.0997	0.1422	3	0
Eutropis multifasciata	M	SalineWater	114.77	39.523	39.302	38.227	33.158	0.221	1.034	5.066	6.321	0.0056	0.0263	0.1325	0.1599	3	1
Eutropis multifasciata	M	SalineWater	107.88	38.443	37.997	38.019	37.802	0.337	-0.031	0.217	0.523	0.0088	-0.0008	0.0057	0.0136	3	1
Eutropis multifasciata	M	SalineWater	109.94	44.842	44.38	44.423	44.491	0.33	-0.043	-0.068	0.219	0.0074	-0.001	-0.0015	0.0049	3	1
Eutropis multifasciata	M	SalineWater	110.43	51.384	50.129	50.18	47.787	1.132	-0.112	2.013	3.033	0.022	-0.0022	0.0401	0.059	3	1
Eutropis multifasciata	M	SalineWater	121.21	49.024	47.624	47.34	46.735	1.31	0.259	0.561	2.13	0.0267	0.0054	0.0119	0.0435	3	1
Hemidactylus frenatus	M	dry	45.47	2.997	2.823	2.679	2.582	0.157	0.133	0.089	0.379	0.0524	0.0471	0.0332	0.1265	3	1
Hemidactylus frenatus	M	dry	52.54	3.466	3.038	2.911	2.889	0.357	0.111	0.022	0.49	0.103	0.0365	0.0076	0.1414	3	1
Hemidactylus frenatus	M	dry	50.18	3.005	2.863	2.754	2.663	0.126	0.099	0.085	0.31	0.0419	0.0346	0.0309	0.1032	3	1
Hemidactylus frenatus	M	dry	48.86	2.971	2.838	2.684	2.392	0.123	0.144	0.277	0.544	0.0414	0.0507	0.1032	0.1831	3	1
Hemidactylus frenatus	M	dry	54.5	4.176	3.945	3.808	3.726	0.206	0.125	0.077	0.408	0.0493	0.0317	0.0202	0.0977	3	1
Hemidactylus frenatus	M	dry	44.95	2.007	1.857	1.81	1.775	0.129	0.041	0.031	0.201	0.0643	0.0221	0.0171	0.1002	3	1
Hemidactylus frenatus	M	dry	50.82	4.015	3.905	3.803	3.736	0.096	0.083	0.061	0.24	0.0239	0.0213	0.016	0.0598	3	1
Hemidactylus frenatus	M	dry	37.15	1.537	1.463	1.425	1.393	0.064	0.03	0.032	0.126	0.0416	0.0205	0.0225	0.082	3	1
Hemidactylus frenatus	M	dry	54.04	3.663	3.408	3.268	3.167	0.224	0.132	0.098	0.454	0.0612	0.0387	0.03	0.1239	3	1
Hemidactylus frenatus	M	dry	48.53	2.944	2.792	2.732	2.679	0.127	0.059	0.052	0.238	0.0431	0.0211	0.019	0.0808	3	1
Hemidactylus frenatus	M	FreshWater	44.92	2.608	2.528	2.42	2.414	0.08	0.092	0.006	0.178	0.0307	0.0364	0.0025	0.0683	3	1
Hemidactylus frenatus	M	FreshWater	50.15	3.107	2.997	3.01	2.965	0.102	-0.015	0.034	0.121	0.0328	-0.005	0.0113	0.0389	3	1
Hemidactylus frenatus	M	FreshWater	43.97	2.342	2.378	2.283	2.277	-0.036	0.089	0.006	0.059	-0.0154	0.0374	0.0026	0.0252	3	1
Hemidactylus frenatus	M	FreshWater	45.67	2.075	1.958	1.834	1.767	0.106	0.113	0.051	0.27	0.0511	0.0577	0.0278	0.1301	3	1
Hemidactylus frenatus	M	FreshWater	43.84	2.429	2.193	2.131	2.128	0.211	0.055	0.003	0.269	0.0869	0.0251	0.0014	0.1108	3	1
Hemidactylus frenatus	M	FreshWater	44.23	2.189	2.142	2.005	1.962	0.044	0.122	0.033	0.199	0.0201	0.057	0.0165	0.0909	3	1
Hemidactylus frenatus	M	FreshWater	49.81	3.306	3.29	3.105	3.306	-0.004	0.173	-0.208	-0.039	-0.0012	0.0526	-0.067	-0.0118	3	1
Hemidactylus frenatus	M	FreshWater	37.93	1.233	1.271	1.233	1.249	-0.038	0.035	-0.016	-0.019	-0.0308	0.0275	-0.013	-0.0154	3	1
Hemidactylus frenatus	M	FreshWater	59.16	5.39	5.541	5.251	5.217	-0.151	0.25	0.034	0.133	-0.028	0.0451	0.0065	0.0247	3	1
Hemidactylus frenatus	M	FreshWater	49.9	3.5	3.388	3.366	3.374	0.091	0.017	-0.018	0.09	0.026	0.005	-0.0054	0.0257	3	1
Hemidactylus frenatus	M	SalineWater	51.89	3.384	3.046	2.789	NA	0.291	0.257	NA	0.548	0.086	0.0844	NA	0.1619	2	0
Hemidactylus frenatus	M	SalineWater	48.2	2.862	2.914	2.874	2.629	-0.052	0.04	0.23	0.218	-0.0182	0.0137	0.08	0.0762	3	1
Hemidactylus frenatus	M	SalineWater	49.67	2.722	2.555	NA	NA	0.163	NA	NA	0.163	0.0599	NA	NA	0.0599	1	0
Hemidactylus frenatus	M	SalineWater	53.18	3.132	2.549	NA	NA	0.45	NA	NA	0.45	0.1437	NA	NA	0.1437	1	0
Hemidactylus frenatus	M	SalineWater	45.38	2.22	1.928	NA	NA	0.29	NA	NA	0.29	0.1306	NA	NA	0.1306	1	0
Hemidactylus frenatus	M	SalineWater	51.88	3.08	3.051	2.972	2.534	0.014	0.054	0.427	0.495	0.0046	0.0177	0.1437	0.1607	3	0
Hemidactylus frenatus	M	SalineWater	52.16	3.716	3.563	NA	NA	0.116	NA	NA	0.116	0.0312	NA	NA	0.0312	1	0
Hemidactylus frenatus	M	SalineWater	41.15	2.036	2.07	1.836	1.42	-0.048	0.229	0.415	0.596	-0.0236	0.1106	0.226	0.2927	3	1
Hemidactylus frenatus	M	SalineWater	54.19	3.738	3.789	3.076	NA	-0.068	0.711	NA	0.643	-0.0182	0.1877	NA	0.172	2	0
Hemidactylus frenatus	M	SalineWater	46.39	2.888	2.791	2.688	2.324	0.083	0.103	0.349	0.535	0.0287	0.0369	0.1298	0.1853	3	1
Plestiodon elegans	M	dry	73.27	11.42	10.071	8.766	7.185	1.328	1.297	1.581	4.206	0.1163	0.1288	0.1804	0.3683	3	1
Plestiodon elegans	M	dry	73.01	11.148	10.223	9.622	9.099	0.907	0.59	0.523	2.02	0.0814	0.0577	0.0544	0.1812	3	1
Plestiodon elegans	M	dry	68.09	9.051	8.063	7.765	7.165	0.96	0.298	0.512	1.77	0.1061	0.037	0.0659	0.1956	3	1
Plestiodon elegans	M	dry	78.35	12.538	11.729	11.163	10.631	0.756	0.56	0.53	1.846	0.0603	0.0477	0.0475	0.1472	3	1
Plestiodon elegans	M	dry	72.77	9.555	8.702	8.354	7.906	0.842	0.346	0.446	1.634	0.0881	0.0398	0.0534	0.171	3	1
Plestiodon elegans	M	dry	67.82	8.248	7.48	6.971	6.582	0.747	0.472	0.388	1.607	0.0906	0.0631	0.0557	0.1948	3	1
Plestiodon elegans	M	dry	69.77	8.43	7.94	7.306	6.915	0.481	0.598	0.391	1.47	0.0571	0.0753	0.0535	0.1744	3	1
Plestiodon elegans	M	dry	64.72	9.888	9.26	8.88	8.499	0.576	0.38	0.381	1.337	0.0583	0.041	0.0429	0.1352	3	1
Plestiodon elegans	M	dry	68.06	8.373	7.563	6.917	6.127	0.808	0.645	0.786	2.239	0.0965	0.0853	0.1136	0.2674	3	1
Plestiodon elegans	M	dry	81.76	12.834	12.088	11.541	11.002	0.729	0.524	0.531	1.784	0.0568	0.0434	0.046	0.139	3	1
Plestiodon elegans	M	FreshWater	68.89	8.559	8.336	7.898	7.594	0.209	0.372	0.294	0.875	0.0244	0.0446	0.0372	0.1022	3	1
Plestiodon elegans	M	FreshWater	73.14	9.674	9.352	9.134	9.04	0.305	0.209	0.092	0.606	0.0315	0.0224	0.0101	0.0626	3	1
Plestiodon elegans	M	FreshWater	78.42	13.942	13.311	12.959	13.138	0.61	0.337	-0.181	0.766	0.0438	0.0253	-0.014	0.0549	3	1
Plestiodon elegans	M	FreshWater	74.04	10.834	10.174	10.155	10.122	0.593	0.016	0.033	0.642	0.0547	0.0016	0.0033	0.0593	3	1
Plestiodon elegans	M	FreshWater	62.87	6.631	6.552	6.535	6.566	0.079	0.017	-0.031	0.065	0.0119	0.0026	-0.0047	0.0098	3	1
Plestiodon elegans	M	FreshWater	60.61	6.562	5.787	5.665	5.647	0.744	0.12	0.018	0.882	0.1134	0.0207	0.0032	0.1344	3	1
Plestiodon elegans	M	FreshWater	65.18	7.85	7.457	7.431	7.494	0.372	0.024	-0.064	0.332	0.0474	0.0032	-0.0086	0.0423	3	1
Plestiodon elegans	M	FreshWater	73.11	11.207	10.56	10.064	10.049	0.621	0.481	0.011	1.113	0.0554	0.0456	0.0011	0.0993	3	1
Plestiodon elegans	M	FreshWater	69.19	11.708	11.125	11.021	11.003	0.574	0.104	0.015	0.693	0.049	0.0094	0.0014	0.0592	3	1
Plestiodon elegans	M	FreshWater	63.22	6.963	6.459	6.332	6.195	0.494	0.123	0.136	0.753	0.071	0.019	0.0215	0.1081	3	1
Plestiodon elegans	M	SalineWater	72.02	7.932	6.753	NA	NA	1.046	NA	NA	1.046	0.1319	NA	NA	0.1319	1	0
Plestiodon elegans	M	SalineWater	76.91	10.926	9.645	NA	NA	1.276	NA	NA	1.276	0.1168	NA	NA	0.1168	1	0
Plestiodon elegans	M	SalineWater	77.55	11.432	8.583	NA	NA	2.844	NA	NA	2.844	0.2488	NA	NA	0.2488	1	0
Plestiodon elegans	M	SalineWater	76.38	11.708	9.25	NA	NA	2.236	NA	NA	2.236	0.191	NA	NA	0.191	1	0
Plestiodon elegans	M	SalineWater	70.81	7.668	6.537	NA	NA	1.118	NA	NA	1.118	0.1458	NA	NA	0.1458	1	0
Plestiodon elegans	M	SalineWater	69.88	9.684	7.596	NA	NA	2.072	NA	NA	2.072	0.214	NA	NA	0.214	1	0
Plestiodon elegans	M	SalineWater	66.93	8.842	7.516	NA	NA	1.199	NA	NA	1.199	0.1356	NA	NA	0.1356	1	0
Plestiodon elegans	M	SalineWater	66.55	7.539	6.665	NA	NA	0.858	NA	NA	0.858	0.1138	NA	NA	0.1138	1	0
Plestiodon elegans	M	SalineWater	77.38	12.267	10.268	NA	NA	1.982	NA	NA	1.982	0.1616	NA	NA	0.1616	1	0
Plestiodon elegans	M	SalineWater	70.77	10.265	8.686	NA	NA	1.508	NA	NA	1.508	0.1469	NA	NA	0.1469	1	0
